# Supplementary material for: Vaccine-Induced Immunity in Children and Adolescents After Chemotherapy for Acute Lymphoblastic Leukemia: A Systematic Review
Source: Vaccines (Basel). 2026 May 7;14(5):419. doi: 10.3390/vaccines14050419 (PMC13211610; doi:10.3390/vaccines14050419)
Supplement: Supplementary file 1 [file vaccines-14-00419-s001.zip]

Archive with 1 entries (1 files):
- vaccines-4167979-supplementary.pdf
